# Supplementary material for: Heat Stress During Gametogenesis Irreversibly Damages Female Reproductive Organ in Rice
Source: Rice (N Y). 2022 Jun 28;15:32. doi: 10.1186/s12284-022-00578-0 (PMC9240181; doi:10.1186/s12284-022-00578-0)
Supplement: Supplementary file 1 — Additional file 1: Table S1. Summary of all observed developing ovaries in this study. [file 12284_2022_578_MOESM1_ESM.xlsx]

## Sheet: Table S1
Table S1. Summary of all developing ovaries taken from N22 and IR64 plants exposed to control (30℃-CT）and heat stresses (38℃-HT38; 40℃-HT40) for six days during gemetogenesis stage.
	Genotype	Treatment	Individual spikelet length (mm)	Total number of spikelets used for observation	Total number of spikelets with normal development	Stage 1 MMC stage-megaspore mother cell formed with inter and outer integuments	Stage 2 Formation of linearly arranged four megaspores	Stage 3 Degeneration of 1-2 megaspores	Stage 4 Degeneration of 3 megaspores and a mono-nucleate embryo sac formed	Stage 5 A two-nucleate embryo sac	Stage 6 A four-nucleate embryo sac	Stage 7 Early stages of eight-nucleate embryo sac development, the eight nuclei were observed	Stage 8 Eight-nucleate embryo sac with two enlarged nuclei began to move toward the center of the embryo sac.
	N22	Control	3mm	22	21	18	3	0
	N22	Control	4mm	19	19	14	5
	N22	Control	5mm	26	25	4	9	9	3
	N22	Control	6mm	91	81	1	4	29	42	5
	N22	Control	>6mm	117	108		1	2	56	29	20
	N22	HT38	3mm	35	33	25	8
	N22	HT38	4mm	37	34	5	16	13
	N22	HT38	5mm	35	31	1	6	10	14
	N22	HT38	6mm	90	79			8	59	10	2
	N22	HT38	>6mm	114	101			2	22	38	27	12
	N22	HT40	3mm	28	26	15	6	4	1
	N22	HT40	4mm	18	17	6	4	4	3
	N22	HT40	5mm	58	52		2	20	28	2
	N22	HT40	6mm	84	72		2	12	43	14	1
	N22	HT40	>6mm	110	103				19	15	37	27	5
	IR64	Control	5mm	34	34	28	6
	IR64	Control	6mm	14	13	7	4	2
	IR64	Control	7mm	76	72	17	34	15	6
	IR64	Control	>7mm	209	188		1	8	116	52	10	1
	IR64	HT38	5mm	38	36	28	5	3
	IR64	HT38	6mm	80	70	23	8	25	14
	IR64	HT38	7mm	59	53	4	7	16	22	4
	IR64	HT38	>7mm	152	132			2	65	26	27	11	1
	IR64	HT40	5mm	41	38	32	3	3
	IR64	HT40	6mm	55	45	17	12	8	8
	IR64	HT40	7mm	75	62	9	4	19	21	7	2
	IR64	HT40	>7mm	177	142			2	82	31	19	6	2
