# Supplementary material for: Heat Stress During Gametogenesis Irreversibly Damages Female Reproductive Organ in Rice
Source: Rice (N Y). 2022 Jun 28;15:32. doi: 10.1186/s12284-022-00578-0 (PMC9240181; doi:10.1186/s12284-022-00578-0)
Supplement: Supplementary file 2 — Additional file 2: Table S2. Probability values of effects of genotype (G), temperature treatments (T), growth stages (S) and their interaction for various traits. [file 12284_2022_578_MOESM2_ESM.xlsx]

## Sheet: Table S2
Table S2. Probability values of effects of genotype (G), temperature treatments (T), growth stages (S) and their interaction for various traits.
Traits	G	T	S	G x T	G x S	T x S	G x T x S
Total soluble sugars (mg g-1 FW)	<.001	<.001	0.004	<.001	<.001	<.001	<.001
Total soluble starch (mg g-1 FW)	<.001	<.001	<.001	<.001	<.001	<.001	<.001
H2O2 content (μmol g-1)	<.001	<.001	<.001	<.001	<.001	0.515	<.001
MDA content (nmol g-1)	<.001	<.001	<.001	<.001	<.001	<.001	<.001
SOD activity (U g-1 FW)	<.001	<.001	<.001	<.001	<.001	<.001	<.001
POD activity (U g-1 FW)	<.001	<.001	<.001	<.001	<.001	0.006	<.001
CAT activity (U g-1 FW)	0.003	<.001	<.001	0.001	<.001	<.001	0.116
