# Supplementary material for: Heat Stress During Gametogenesis Irreversibly Damages Female Reproductive Organ in Rice
Source: Rice (N Y). 2022 Jun 28;15:32. doi: 10.1186/s12284-022-00578-0 (PMC9240181; doi:10.1186/s12284-022-00578-0)
Supplement: Supplementary file 3 — Additional file 3: Table S3. Normalized metabolite profiling data of pistils of two rice genotypes grown under control and heat stress at 6 days after treatment. [file 12284_2022_578_MOESM3_ESM.xlsx]

## Sheet: Table S3
Table S3. Normalized metabolite profiling data of pistils of two rice genotypes grown under control and heat stress (38℃-HT38, 40℃-HT40) at 6 days after treatment.
Genotype	Temperatue treatment	2-hydroxypyridine	Pyruvic acid	lactic acid	2-ketobutyric acid	glycolic acid	Maleimide	alanine	2-hydroxybutanoic acid	oxalic acid	o-cresol	3-Hydroxypropionic acid	Lactamide	sulfuric acid	N-Methyl-DL-alanine	Methyl Phosphate	phenylacetaldehyde	malonic acid	4-Methyl-2-oxopentanoate	valine	Ethanolamine	phosphate	glycerol	2-Deoxyuridine	threonine	Isoleucine	proline	glycine	succinic acid	D-Glyceric acid	uracil	fumaric acid	serine	3-Cyanoalanine	L-Allothreonine	beta-Alanine	Aminomalonic acid	N-ethylmaleamic acid	L-Malic acid	Threitol	asparagine	aspartic acid	methionine	oxoproline	4-aminobutyric acid	4-aminophenol	4-Hydroxyquinazoline	nornicotine	Maleamate
N22	Control	0.400976	4.54371	3.49336	3.78113	4.82893	7.78237	2.82571	2.94806	4.57445	8.75514	-1.10014	1.25736	5.04657	31.5553	4.00179	3.2332	3.75575	6.25879	2.88813	1.87057	-0.766885	0.531542	3.95953	7.19556	3.67899	2.71932	4.96384	1.77007	2.79403	6.23022	2.5011	0.254109	6.86701	1.9468	6.2113	6.1356	3.76058	-3.07801	5.52237	7.66059	2.59666	5.98343	-0.538294	-0.0898764	31.5553	8.67701	7.9127	7.04025
N22	Control	0.816702	4.77046	3.84475	3.90052	5.46962	23.3548	2.97285	3.30278	5.65938	8.78511	0.0404886	3.70027	5.33848	5.1187	4.32057	3.36565	4.76054	6.6264	3.15506	1.44117	-0.39493	0.910756	4.50969	7.26999	3.90344	2.96121	4.28569	1.93656	3.00679	6.62543	2.57885	0.499301	7.08236	2.18217	6.82603	6.04289	4.47692	-2.94109	5.67586	8.62346	2.69857	6.15061	-0.288859	-0.385428	11.513	8.78609	8.57946	7.46425
N22	Control	31.3361	4.82598	3.71292	31.3361	4.94881	31.3361	2.78106	31.3361	4.48896	31.3361	-0.79089	4.12621	4.31843	31.3361	4.23701	4.00107	4.35261	5.29566	3.03674	1.33847	-0.656807	0.605792	4.13156	31.3361	3.98364	2.71912	4.55233	1.93798	2.94005	6.39061	2.75469	0.351431	6.26894	2.11312	6.98485	5.96785	4.06763	-2.90982	6.63293	22.5723	2.74992	5.88444	-0.277345	-0.338174	23.2003	21.5544	22.5516	9.22643
N22	Control	31.6327	4.53633	3.52844	3.79716	5.17292	20.5446	2.71512	2.98447	3.60553	31.6327	-0.870673	4.0581	4.71786	4.63905	4.04024	3.87461	4.05275	6.39933	3.02703	1.31469	-0.751746	0.584391	4.35446	6.62524	3.83423	2.83796	4.34194	1.83254	2.82184	5.94844	2.5244	0.264066	6.51886	2.03945	6.8411	5.58754	4.18583	-3.03175	7.18147	8.04565	2.57985	5.77973	-0.407856	-0.444464	25.9356	21.1086	8.01366	23.1226
N22	Control	31.3432	4.5661	3.44935	31.3432	4.74309	21.8486	2.91049	2.84101	2.43523	31.3432	-1.08348	4.3365	4.54325	4.20514	4.22754	3.24082	3.46754	6.53759	2.92128	1.34594	-0.67458	0.607707	4.02514	6.68692	3.83433	2.71127	4.46073	1.75305	2.73723	6.03623	2.62541	0.252698	6.81701	2.02316	6.99653	5.53714	4.40408	-3.12019	23.8226	22.8771	2.66388	5.97282	-0.235915	-0.468107	13.1588	19.0679	22.4276	7.58015
N22	Control	0.816199	4.83844	3.94936	3.94253	5.25827	22.6834	2.92654	3.16345	3.20418	31.9941	-0.258485	4.67563	5.16155	5.07641	4.44725	3.3033	4.42732	6.91526	3.0289	1.25497	-0.502939	0.743205	4.32193	7.48748	3.7947	2.91097	4.17215	1.78979	2.86506	6.49553	2.50061	0.341705	7.25165	2.15612	6.70495	5.98297	4.87949	-2.96325	24.5027	8.96307	2.69087	5.87787	-0.351807	-0.420771	12.0184	18.9971	8.27984	7.85535
N22	HT38	1.0031	4.97477	3.63958	3.95418	5.45468	8.16077	2.86252	3.1244	5.47582	8.86168	0.0200247	32.2427	5.03032	5.18085	4.13531	3.44408	4.91424	7.4492	2.95452	1.41036	-0.755775	0.682923	4.2998	6.95027	3.7979	2.58115	4.18652	2.11826	2.8285	5.73114	2.83709	0.491773	6.13261	2.35375	6.46232	6.1314	5.28259	-2.61489	6.00455	7.28151	2.45203	6.03126	-0.622872	-0.255579	19.5142	8.48353	6.75193	7.08207
N22	HT38	0.975516	4.77403	3.76656	3.73745	5.6615	24.0774	2.92515	3.15777	5.08149	8.97307	-0.320912	32.2694	5.30585	4.94927	4.0399	3.77693	4.66318	8.38043	3.06085	1.41204	-0.73031	0.597884	4.16283	7.23504	4.01342	2.84381	4.05073	2.08931	2.82023	5.74606	2.66902	0.543639	7.35823	2.4915	6.04093	6.11985	5.65024	-2.60306	5.93152	8.95184	3.39171	6.93905	-0.504039	-0.344107	15.4276	8.7564	7.55144	7.03224
N22	HT38	0.734709	4.87477	3.73766	3.73131	5.51505	23.3159	3.11604	3.08422	5.27078	8.7108	-0.259509	3.64292	5.20311	4.77659	4.26293	4.14269	4.7653	6.71893	3.14286	1.58326	-0.825194	0.756529	4.18369	7.33562	4.14138	2.98637	4.38158	2.1046	2.90958	6.44685	2.78077	0.877537	7.33574	2.7572	6.45772	6.11646	5.88311	-2.64362	5.48096	9.0894	3.2405	6.91314	-0.422558	-0.0762026	11.4239	8.63438	8.36155	7.53264
N22	HT38	0.676769	4.69896	3.61142	3.66664	5.29087	21.2565	2.95175	3.13361	4.90844	31.9319	-0.28209	5.01846	5.06145	4.75343	4.00666	4.2702	4.62345	6.76633	2.88682	1.45303	-0.909066	0.617574	4.24325	7.1837	3.8895	2.80936	4.23546	1.93223	2.75212	6.38566	2.451	0.773683	7.00811	2.59468	6.35337	6.39499	5.92299	-2.71481	5.45747	8.03124	2.84235	6.74922	-0.56411	-0.252646	11.9912	8.21371	7.62545	7.55912
N22	HT38	0.756651	5.00605	3.74539	3.68933	5.49201	5.39872	3.15541	3.12967	4.96798	8.28245	-0.423198	4.82937	4.95638	4.82578	4.12118	3.99274	4.61753	6.9228	3.0156	1.55202	-0.779859	0.865514	4.0963	7.51327	4.0966	3.01842	4.52319	2.18704	3.00566	6.1197	2.82438	0.975652	7.03382	2.74922	5.81394	6.35753	6.01658	-2.48683	5.72742	8.27659	2.85905	6.64835	-0.389993	-0.0319931	10.2341	23.2223	7.91999	7.53871
N22	HT38	0.85483	4.80679	3.79348	3.90487	5.71441	31.9299	3.22915	2.945	4.91505	8.04487	-0.0981313	4.6598	5.28331	4.89912	3.95261	3.95947	4.72967	7.15006	2.96126	1.35065	-0.876928	0.658177	4.26394	7.8225	4.01953	2.81832	4.23252	2.12085	2.84855	6.39713	2.60248	0.810379	7.02333	2.66358	5.98336	6.27129	5.60429	-2.57121	6.23947	7.66478	2.93643	6.4038	-0.525383	-0.315584	31.9299	22.6	8.11272	7.78767
N22	HT40	0.919651	5.26499	3.50578	4.05736	5.71428	23.9623	3.05361	3.1735	5.27466	8.88062	-0.188319	32.1582	5.26635	5.19859	4.52137	3.71874	4.69756	8.02091	3.44849	1.685	-0.759198	0.709392	4.37673	7.15161	4.59061	2.76467	4.73313	2.05969	3.00532	5.97276	3.16819	1.0408	6.40827	2.8905	6.60519	6.44362	5.6479	-2.75706	5.90195	7.31536	2.78388	6.936	-0.191442	0.0492676	15.4268	8.69053	7.92678	7.65386
N22	HT40	0.81826	5.06567	3.44192	3.96568	5.55728	7.75543	2.98087	3.29914	5.2824	8.7325	-0.0808631	5.13757	5.20832	5.03439	4.38287	4.04681	4.81018	6.97214	3.28364	1.53112	-0.941733	0.705955	4.35263	7.12645	4.33211	2.54264	4.59839	1.94239	2.9326	6.32593	2.86569	1.02168	5.56098	2.82844	6.61121	6.38933	5.85679	-2.87225	4.86035	6.14038	2.13562	6.00289	-0.371398	-0.115569	13.0562	8.21191	7.56038	7.86954
N22	HT40	0.876424	5.26352	3.55003	3.97899	5.38321	22.3543	2.96066	3.00904	5.15366	8.54448	-0.230874	4.84322	5.18568	5.14417	4.62963	3.62216	4.8028	6.85795	3.30593	1.54059	-0.88591	0.890132	4.5744	7.07764	4.39421	2.49863	4.67675	1.91614	2.96014	6.41735	2.98159	1.03528	5.64999	2.84615	6.99978	6.58658	5.81914	-2.83367	4.92291	6.194	2.23813	6.09634	-0.313983	-0.103192	16.2125	23.5038	7.58498	7.71197
N22	HT40	0.87441	4.88463	3.64329	4.15557	5.31059	18.5209	3.39446	3.22064	5.21159	8.61858	-0.0441765	24.1925	5.42163	5.11377	3.9838	4.17732	4.79105	7.16051	3.3809	1.69498	-0.993676	0.783598	4.52717	7.60312	4.47664	2.73278	4.73337	1.96332	2.93485	6.52241	2.66399	1.13327	5.5846	2.96882	6.2893	6.76548	5.59203	-2.75046	5.27217	5.98257	2.37059	6.15009	-0.20168	-0.0163469	11.8656	8.53191	7.89867	7.76064
N22	HT40	0.766361	5.00649	3.41693	3.99125	5.22376	31.9478	2.83368	2.89046	4.75196	8.66148	-0.0878173	4.99181	5.10795	4.86726	4.30555	4.29164	4.49637	7.95416	3.23788	1.40675	-1.00937	23.1458	4.18853	7.74622	4.41564	2.67856	4.5078	1.80269	2.91275	6.28189	2.7826	1.02048	5.92003	2.83727	5.36693	6.24353	5.56366	-2.88765	5.77045	6.54837	2.34633	6.53142	-0.376164	-0.140442	31.9478	22.8769	8.09554	7.77345
N22	HT40	0.674741	5.16085	3.30682	3.78943	5.27472	21.9458	3.0109	3.05147	3.62214	31.8574	-0.0732955	5.47737	4.97189	4.77502	4.40713	3.93831	4.35123	7.01718	3.35754	1.57361	-0.85429	0.722106	4.09878	6.566	4.59583	2.67248	4.65191	1.97847	2.91327	6.21299	3.00668	1.18349	6.12936	3.03611	6.4693	6.17025	22.7518	-2.79958	7.04494	6.90753	2.55583	6.51368	-0.141343	0.114476	26.2343	20.4227	8.51611	7.8119
IR64	Control	0.786637	5.45359	2.08192	3.69836	5.58863	23.8101	3.21846	2.77236	5.6122	8.67416	-0.204705	32.0115	5.23435	5.09648	4.71134	2.67704	4.22816	7.62235	3.50824	1.81626	-0.325091	0.778966	4.20906	7.24197	4.43153	2.90677	4.41692	2.5029	3.07557	6.18817	3.49506	1.23955	7.18044	2.62268	5.93346	6.43479	4.64304	-2.78347	6.10858	8.4436	3.55955	7.11039	0.0824976	0.705289	28.8756	9.0224	8.78119	8.07804
IR64	Control	0.555246	5.26018	1.97889	3.38924	5.35801	21.9821	3.26976	2.93366	5.62367	8.22453	-0.481123	4.6204	4.95944	4.93553	4.54554	2.90394	4.49494	6.32227	3.38582	1.47146	-0.42405	0.716483	4.0627	7.47689	4.48568	2.94609	4.12307	2.39018	3.05135	6.31895	3.2173	1.09585	6.66278	2.59041	6.13108	6.24652	4.36144	-2.77631	5.56109	8.60776	3.567	6.88014	0.0657995	0.453795	25.7808	8.34487	9.01079	8.09577
IR64	Control	0.523588	5.322	1.83499	3.40284	5.06188	20.6515	3.14039	3.06803	5.35793	8.08788	-0.472143	4.94317	5.02481	4.71165	4.60673	2.78502	4.20327	6.39883	3.36502	1.42029	-0.39818	0.77846	4.04232	7.49778	4.38133	2.98253	4.18051	2.41363	2.97961	6.59016	3.35006	1.21347	7.18174	2.64226	5.75563	6.14476	5.79785	-2.87557	5.73205	8.28623	3.62159	7.05334	-0.0405858	0.460211	24.8331	23.0265	9.17608	7.644
IR64	Control	0.861286	5.10255	1.91833	3.71642	5.41573	19.7125	3.26526	2.86522	5.54886	8.74157	-0.179769	4.8696	5.2589	5.1022	4.35343	2.87155	4.44832	7.11749	3.37811	1.49021	-0.482644	0.769913	4.35601	7.37177	4.3635	2.86899	4.13468	2.33282	2.98879	6.49236	3.00453	1.11019	6.77458	2.57345	6.19765	6.09902	4.85629	-2.85079	5.79837	8.41145	3.41808	6.82421	-0.0683301	0.391392	24.3933	23.2506	8.86244	8.3493
IR64	Control	0.783441	5.38618	1.80947	3.83936	5.4266	19.8166	3.207	2.89169	4.88066	31.9012	-0.161036	4.84607	5.15167	5.10518	4.5007	2.77169	4.46168	6.74494	3.44893	1.42818	-0.384938	0.688085	4.29476	7.26445	4.44346	2.78115	4.11563	2.36703	2.9812	6.45198	3.51757	1.1822	6.80221	2.68314	7.63316	6.01095	5.3322	-2.92039	7.01142	7.93713	3.52234	6.91793	0.0414048	0.43075	25.8143	7.01928	8.60658	23.438
IR64	Control	0.653211	5.15554	1.77821	3.53967	5.23051	22.1205	3.1263	31.8142	3.969	31.8142	-0.246362	4.80935	5.04132	4.75653	4.34481	3.03119	4.35161	7.55058	3.36914	1.38797	-0.516034	0.637202	4.06001	6.9544	4.44531	2.96373	4.07128	2.2892	2.89732	6.35932	3.20916	1.11852	6.80695	2.62111	7.31991	5.7004	4.2809	-2.92906	7.11732	8.83314	3.61915	22.7902	-0.000977429	0.454166	26.114	20.019	8.3837	7.86536
IR64	HT38	0.877162	5.32867	3.33929	3.70528	5.56445	23.879	3.4508	32.0677	5.37014	8.56065	-0.133283	32.0677	5.22806	5.29934	3.91532	1.27928	4.47492	8.39272	3.00881	1.41002	-0.875477	0.530497	4.10738	32.0677	4.37022	2.37579	4.22868	2.28254	3.18118	5.77167	2.9473	1.10208	5.60528	2.45806	5.11343	5.53533	5.13664	-2.78742	5.37772	5.73421	2.33799	5.62168	-0.613566	-0.343166	30.8193	8.11177	6.60073	7.03446
IR64	HT38	0.624581	5.20741	3.19571	3.72711	5.42092	23.6192	2.94624	2.81075	5.40257	8.54799	-0.214851	-0.223832	5.21598	4.91222	3.66187	2.59483	4.6502	6.22506	2.82245	1.68777	-1.07841	0.648448	4.21895	7.34464	4.29463	2.62965	4.7836	2.24857	3.43972	6.44868	3.06247	1.13899	5.64857	2.49703	6.32339	6.72777	5.44494	-2.89595	4.86789	6.42569	2.58001	6.10788	-0.785688	0.322175	31.9079	8.1657	7.18111	7.37824
IR64	HT38	0.601951	5.25369	2.95501	3.70408	5.29171	23.2752	2.93335	2.71251	5.45672	8.80826	-0.144018	3.21721	5.29924	5.10702	3.85546	2.51857	4.78607	6.21188	2.99966	1.67245	-1.12711	0.597204	4.27304	7.03014	4.51521	2.5188	4.7127	2.21592	3.38794	6.69926	2.94682	1.21901	5.59694	2.67367	6.49985	6.33765	5.38384	-2.95516	5.21636	6.54028	2.58689	6.09386	-0.735315	0.307181	11.9784	8.27518	7.69504	7.69665
IR64	HT38	31.7365	5.18673	3.11803	3.75982	5.3265	23.0153	2.94965	2.78429	5.40141	8.90367	-0.535047	3.34148	4.96194	5.22199	3.62112	2.9214	4.86657	5.90782	2.88917	1.65887	-1.18324	0.533865	4.21325	7.37636	4.46319	2.58044	4.68614	2.25739	3.35237	6.45447	2.74836	1.07004	5.34517	2.5317	6.93568	5.736	5.31553	-2.83777	4.5467	6.6207	2.58534	6.07419	-0.660285	0.250154	12.7927	8.09698	7.55074	7.4043
IR64	HT38	0.663631	5.17549	3.08795	3.83401	5.24489	31.9775	2.91662	2.91304	4.98342	31.9775	-0.48813	4.6788	5.19196	4.84791	3.4691	2.53645	4.52898	6.93624	2.93724	1.58092	-1.18288	23.2065	4.20906	7.689	4.47279	2.67955	4.61103	2.20639	3.37362	6.49213	2.762	1.25614	5.74934	2.69589	5.70614	6.36706	5.68598	-2.90616	5.50881	6.339	2.59444	6.28778	-0.757517	0.321371	31.9775	22.9623	7.59295	7.54103
IR64	HT38	0.779453	4.91582	3.13116	3.8838	5.48974	31.931	3.12368	2.99639	5.13633	8.73553	-0.228763	4.72774	5.27792	5.0359	3.11716	2.43689	4.6978	6.87991	2.90359	1.48836	-1.15563	0.591372	4.4377	7.30802	4.36897	2.59963	4.47989	2.19656	3.30307	6.26886	2.482	1.15766	5.74315	2.60106	6.46128	6.35004	5.67826	-2.88313	5.47008	6.27571	2.74723	6.17727	-0.696221	0.00380384	31.931	7.87439	7.54103	7.95094
IR64	HT40	1.06706	5.51408	4.03713	32.2677	5.46229	24.0773	3.32995	3.13241	5.37519	8.83041	-0.345261	32.2677	5.51286	5.12845	5.59514	1.61548	4.14221	8.68548	2.58071	1.27064	-0.778679	0.70101	3.99013	32.2677	3.71404	1.79383	3.77888	2.02873	2.68422	5.64641	2.96169	0.648021	5.70628	2.17316	5.41574	32.2677	4.9528	-2.8636	5.71672	5.46235	2.00331	5.07385	-0.440272	-0.662119	31.2677	8.45633	6.66511	7.57601
IR64	HT40	0.684776	4.90049	3.84172	3.40054	5.26369	23.5793	3.29758	2.7714	5.17666	8.28367	-0.269269	31.7677	5.05156	4.88495	3.94035	1.71268	4.09384	8.25726	2.42641	1.14411	-1.11821	0.277698	3.73805	6.62114	3.58778	1.77354	3.77465	1.95861	2.60544	5.40914	2.70463	0.543477	5.76852	2.06193	5.55602	5.51637	5.04944	-3.07182	5.45811	6.32912	2.26287	5.24273	-0.537479	-0.640036	17.3332	8.12975	6.66769	7.10001
IR64	HT40	0.627755	4.79497	3.86007	3.48444	5.29133	23.27	3.76478	2.96735	5.53834	8.61602	-0.160549	3.23188	5.37721	4.84201	3.9754	2.95656	4.49879	6.39918	2.55317	1.52033	-1.12875	0.431148	4.02714	7.28032	3.89557	2.1185	4.16678	1.96783	2.70101	6.28337	2.5967	0.877577	6.02584	2.40901	6.2483	5.99078	5.85334	-3.03135	4.90616	7.05332	2.77597	5.82699	-0.293277	-0.349885	25.0502	8.4936	7.68088	7.72437
IR64	HT40	0.725524	5.3789	3.88529	3.55622	5.40285	32.0133	3.62026	3.224	5.16475	8.38441	-0.175222	4.75085	5.36837	4.87789	5.57123	3.19646	4.24989	6.91621	2.64896	1.55668	-1.03761	0.693783	4.05511	7.70708	4.01551	2.33333	4.29554	2.05062	2.78778	6.41622	2.87434	1.02013	6.32965	2.53903	5.70392	6.33519	5.84151	-2.95456	5.69715	6.8677	2.8203	6.00269	-0.185229	-0.17782	32.0133	23.0511	8.06273	8.27937
IR64	HT40	0.947997	5.20298	3.96323	3.56639	5.41019	20.477	4.01331	3.15591	4.66467	31.9997	-0.213017	4.65486	5.03365	5.27082	4.48312	3.35169	4.60148	6.13659	2.85653	1.75321	-0.870487	0.659321	4.0514	7.06816	4.22678	2.30384	4.4776	2.25634	2.95697	6.4784	2.93685	1.08498	6.30214	2.73097	7.00264	6.08813	5.61275	-2.74769	6.8091	7.71175	3.1407	6.20202	0.122705	0.0527376	17.2645	7.68647	8.16591	8.18134
IR64	HT40	0.854726	4.93706	3.91591	3.53629	5.16542	23.2391	3.33801	3.0374	0.298442	31.9272	-0.139033	5.26902	5.07162	4.75238	3.79071	2.75005	4.20231	6.89193	2.3317	1.23842	-1.21549	0.540021	3.96156	7.05333	3.70055	1.92137	3.90544	1.87976	2.6128	6.26823	2.67884	0.66971	6.12107	2.2557	5.92664	5.80632	5.66327	-3.08686	7.72289	6.51468	2.47752	5.42308	-0.484933	-0.447956	23.9687	31.9272	6.93978	7.16897
[truncated: 57 more columns]
