# Supplementary material for: Heat Stress During Gametogenesis Irreversibly Damages Female Reproductive Organ in Rice
Source: Rice (N Y). 2022 Jun 28;15:32. doi: 10.1186/s12284-022-00578-0 (PMC9240181; doi:10.1186/s12284-022-00578-0)
Supplement: Supplementary file 4 — Additional file 4: Table S4. Probability values of effects of genotype, temperature, and their interaction effects on metabolite levels. [file 12284_2022_578_MOESM4_ESM.xlsx]

## Sheet: Table S4
Table S4. Probability values of effects of genotype (G), temperature (T) and their interaction effects on metabolite levels. A two-way anova was carried out identify the significant effects.
			Metabolites	G	T	G x T
			2-hydroxypyridine	0.24	0.108	0.018
			Pyruvic acid	<0.001	0.161	0.001
			lactic acid	<0.001	<0.001	<0.001
			2-ketobutyric acid	0.501	0.349	0.09
			glycolic acid	0.714	0.007	0.019
			Maleimide	0.115	0.835	0.423
			alanine	<0.001	0.001	0.006
			2-hydroxybutanoic acid	0.591	0.4	0.732
			oxalic acid	0.416	0.274	0.147
			o-cresol	0.726	0.22	0.422
			3-Hydroxypropionic acid	0.331	0.005	0.023
			Lactamide	0.952	0.375	0.493
			sulfuric acid	0.104	0.029	0.391
			N-Methyl-DL-alanine	0.137	0.113	0.106
			Methyl Phosphate	0.988	<0.001	0.039
			phenylacetaldehyde	<0.001	0.752	0.048
			malonic acid	0.457	<0.001	0.021
			4-Methyl-2-oxopentanoate	0.965	0.125	0.186
			valine	<0.001	<0.001	<0.001
			Ethanolamine	0.812	0.704	0.099
			phosphate	0.094	<0.001	<0.001
			glycerol	0.967	0.627	0.231
			2-Deoxyuridine	0.012	0.573	0.004
			threonine	0.538	0.997	0.306
			Isoleucine	0.005	0.415	<0.001
			proline	<0.001	<0.001	<0.001
			glycine	0.011	0.441	<0.001
			succinic acid	<0.001	<0.001	<0.001
			D-Glyceric acid	<0.001	<0.001	<0.001
			uracil	0.677	0.435	0.211
			fumaric acid	<0.001	0.043	<0.001
			serine	<0.001	<0.001	<0.001
			3-Cyanoalanine	0.001	<0.001	<0.001
			L-Allothreonine	0.887	<0.001	<0.001
			beta-Alanine	0.221	0.091	0.671
			Aminomalonic acid	0.361	0.349	0.478
			N-ethylmaleamic acid	0.346	0.131	0.285
			L-Malic acid	0.003	<0.001	<0.001
			Threitol	0.115	0.044	0.107
			asparagine	0.045	0.005	0.172
			aspartic acid	0.009	<0.001	<0.001
			methionine	0.382	0.239	0.089
			oxoproline	0.344	<0.001	<0.001
			4-aminobutyric acid	<0.001	0.005	<0.001
			4-aminophenol	0.012	0.85	0.878
			4-Hydroxyquinazoline	0.542	0.45	0.947
			nornicotine	0.106	0.017	0.245
			Maleamate	0.96	0.096	0.995
			Threonic acid	0.619	<0.001	0.011
			Oxoglutaric acid	0.031	<0.001	0.005
			3-Isopropylmalate	0.226	0.002	0.296
			D-erythronolactone	0.005	<0.001	<0.001
			glutamic acid	0.261	0.215	0.248
			Toluene-4-sulfonate	0.254	0.044	0.175
			Lyxose	0.481	0.327	0.003
			xylose	<0.001	<0.001	<0.001
			ribose	0.732	0.432	0.73
			D-Arabitol	<0.001	<0.001	<0.001
			fucose	0.009	<0.001	<0.001
			Glucose-1-phosphate	0.085	0.14	0.021
			glutamine	0.802	0.159	0.256
			3,6-Anhydro-D-galactose	0.201	0.003	0.115
			2-Deoxy-D-galactose	0.064	<0.001	0.036
			shikimic acid	<0.001	<0.001	<0.001
			alpha-D-glucosamine 1-phosphate	0.26	<0.001	0.016
			citric acid	0.948	<0.001	<0.001
			Tagatose	<0.001	0.415	0.589
			glycocyamine	0.558	0.973	0.134
			quinic acid	<0.001	<0.001	<0.001
			D-Talose	0.148	0.896	0.438
			fructose	0.6	0.567	0.343
			glucose	0.134	0.18	0.738
			lysine	0.163	0.146	0.155
			mannitol	0.272	0.287	0.23
			sorbitol	0.288	0.268	0.681
			tyrosine	0.007	0.004	0.003
			4-hydroxy-3-methoxycinnamaldehyde	0.326	<0.001	0.721
			9-Fluorenone	<0.001	<0.001	0.004
			Saccharic acid	<0.001	<0.001	0.482
			palmitic acid	<0.001	<0.001	0.069
			mucic acid	<0.001	<0.001	0.071
			myo-inositol	0.752	<0.001	0.002
			d-Glucoheptose	0.012	0.157	0.167
			noradrenaline	0.303	0.061	0.003
			Indolelactate	0.016	0.003	0.038
			D-Fructose 2,6-bisphosphate	<0.001	0.007	0.122
			tryptophan	<0.001	<0.001	<0.001
			stearic acid	<0.001	0.005	0.065
			Glucoheptonic acid	<0.001	<0.001	<0.001
			fructose-6-phosphate	<0.001	0.015	<0.001
			glucose-6-phosphate	0.935	<0.001	<0.001
			Purine riboside	<0.001	<0.001	<0.001
			6-phosphogluconic acid	<0.001	<0.001	0.062
			thymidine	0.585	0.201	0.102
			5-Methoxytryptamine	0.797	0.088	0.652
			Cytidine-5'-monophosphate	0.349	<0.001	<0.001
			2-Monopalmitin	0.733	0.199	0.819
			lactose	<0.001	0.047	0.001
			cellobiose	<0.001	0.005	0.002
			trehalose	0.806	0.755	0.287
			Lactobionic Acid	<0.001	0.378	0.281
			Gentiobiose	0.069	0.006	0.571
			Galactinol	<0.001	<0.001	0.028
			alpha-Tocopherol	0.023	0.025	0.521
			1-Kestose	0.201	0.47	0.188
