# Supplementary material for: Heat Stress During Gametogenesis Irreversibly Damages Female Reproductive Organ in Rice
Source: Rice (N Y). 2022 Jun 28;15:32. doi: 10.1186/s12284-022-00578-0 (PMC9240181; doi:10.1186/s12284-022-00578-0)
Supplement: Supplementary file 5 — Additional file 5: Table S5. Metabolisms with significantly altered metabolites in this study. [file 12284_2022_578_MOESM5_ESM.xlsx]

## Sheet: Table S5
	Table S5. Metabolisms with significantly altered metabolites based on P-values from pathway enrichment analysis and their impact values from pathway topolgy analysis using MetPa (metabolomics pathway analysis) in Metaboanalyst . Raw P-values ≤ 0.05 indicating significant enrichment of metabolites in a pathway are presented in the table.
	Parthway	N_CT vs N_HT38							N_CT vs N_HT40							N_HT38 vs N_HT40							IR_CT vs IR_HT38							IR_CT vs IR_HT40							IR_HT38 vs IR_HT40
		Total	Hits	Raw p	-ln(p)	Holm adjust	FDR	Impact	Total	Hits	Raw p	-ln(p)	Holm adjust	FDR	Impact	Total	Hits	Raw p	-ln(p)	Holm adjust	FDR	Impact	Total	Hits	Raw p	-ln(p)	Holm adjust	FDR	Impact	Total	Hits	Raw p	-ln(p)	Holm adjust	FDR	Impact	Total	Hits	Raw p	-ln(p)	Holm adjust	FDR	Impact
1	Alanine, aspartate and glutamate metabolism	21	3	0.0085702	4.7595	0.68562	0.17783	0.09589	21	4	0.001323	6.6278	0.10849	0.054906	0.24658	21	6	2.6088e-06	12.857	0.00021653	0.00021653	0.34247	21	5	8.0554e-05	9.4266	0.006686	0.006686	0.34247	21	5	0.00013718	8.8942	0.011386	0.011386	0.34247	21	2	0.07553	2.5832	1	1	0.09589
2	Citrate cycle (TCA cycle)	20	4	0.00059184	7.4323	0.049123	0.049123	0.21395	20	3	0.011525	4.4633	0.93349	0.31885	0.12905	20	5	4.199e-05	10.078	0.0034432	0.0017426	0.2478	20	4	0.00094458	6.9648	0.077455	0.0392	0.2478	20	4	0.0014253	6.5534	0.11687	0.05915	0.2478	20	2	0.069254	2.67	1	1	0.11875
3	Valine, leucine and isoleucine biosynthesis	26	4	0.0016766	6.391	0.13748	0.069577	0.0356	26	5	0.0002875	8.1543	0.023862	0.023862	0.0534	26	4	0.0019649	6.2323	0.15719	0.040412	0.0534															26	3	0.017492	4.046	1	0.93862	0.0534
4	Aminoacyl-tRNA biosynthesis								67	5	0.020836	3.8711	1	0.43235	0	67	6	0.0024344	6.018	0.19232	0.040412	0	67	5	0.017918	4.0219	1	0.37181	0								67	4	0.054565	2.9084	1	1	0
5	Glycine, serine and threonine metabolism								29	3	0.031842	3.447	1	0.44048	0	29	4	0.0029846	5.8143	0.2328	0.041287	0.21782
6	Pantothenate and CoA biosynthesis	16	2	0.042798	3.1513	1	0.63465	0.16216								16	2	0.046141	3.0761	1	0.47539	0
7	Glyoxylate and dicarboxylate metabolism	17	3	0.0046328	5.3746	0.37525	0.12817	0.23944
8	Arginine and proline metabolism															37	3	0.044563	3.1108	1	0.47539	0.02266
9	Valine, leucine and isoleucine degradation								34	3	0.048034	3.0358	1	0.52564	0.03106																						34	2	0.16995	1.7722	1	1	0
10	Cyanoamino acid metabolism								11	2	0.028049	3.5738	1	0.44048	1	11	3	0.0013815	6.5846	0.1119	0.038222	1	11	3	0.0017382	6.3549	0.1408	0.048091	1	11	2	0.031938	3.444	1	0.66271	1	11	2	0.022617	3.789	1	0.93862	1
11	Pyrimidine metabolism	39	3	0.045878	3.0818	1	0.63465	0.01484																													39	2	0.21031	1.5591	1	1	0.01484
12	Fatty acid elongation in mitochondria																																				13	1	0.25217	1.3776	1	1	0
13	Glycerolipid metabolism																																				14	1	0.26881	1.3138	1	1	0
14	Methane metabolism																																				11	1	0.21781	1.5241	1	1	0
